# Supplementary material for: Ultra-Processed Food Intake as an Effect Modifier in the Association Between Depression and Diabetes in Brazil: A Cross-Sectional Study
Source: Nutrients. 2025 Jul 28;17(15):2454. doi: 10.3390/nu17152454 (PMC12348790; doi:10.3390/nu17152454)
Supplement: Supplementary file 1 [file nutrients-17-02454-s001.zip]

Archive with 1 entries (1 files):
- nutrients-3699443-supplementary.pdf
